# Supplementary material for: Impact of Hypertension on COVID-19 Burden in Kidney Transplant Recipients: An Observational Cohort Study
Source: Viruses. 2022 Oct 30;14(11):2409. doi: 10.3390/v14112409 (PMC9698847; doi:10.3390/v14112409)
Supplement: Supplementary file 1 [file viruses-14-02409-s001.zip]

Archive with 1 entries (1 files):
- viruses-1977432-supplementary.pdf
